# Supplementary material for: Comparative Genomic and Transcriptomic Analyses of Family-1 UDP Glycosyltransferase in Prunus Mume
Source: Int J Mol Sci. 2018 Oct 29;19(11):3382. doi: 10.3390/ijms19113382 (PMC6274698; doi:10.3390/ijms19113382)
Supplement: Supplementary file 1 [file ijms-19-03382-s001.zip]

Archive with 5 entries (4 files):
- Supplementary materials/
- Supplementary materials/Supplementary Figure S1. Exon and intron character.png
- Supplementary materials/Supplementary Table S1. Detailed information of all UGT family genes identified in the P. mume genome.xlsx
- Supplementary materials/Supplementary Table S2. 32 gene pairs involved in tandem duplication in the P. mume genome.xlsx
- Supplementary materials/Supplementary Table S3. Primer information of the nine PmUGTs for RT-Qpcr.xlsx
