# Supplementary material for: Comparative Genomic and Transcriptomic Analyses of Family-1 UDP Glycosyltransferase in Prunus Mume
Source: Int J Mol Sci. 2018 Oct 29;19(11):3382. doi: 10.3390/ijms19113382 (PMC6274698; doi:10.3390/ijms19113382)
Supplement: Supplementary file 1 [file ijms-19-03382-s001.zip › Supplementary materials/Supplementary Table S1. Detailed information of all UGT family genes identified in the P. mume genome.xlsx]

## Sheet: Table S1
Table S1. Detailed information of all UGT family genes identified in the P. mume genome.
Gene Lcus ID	Gene name	Chr.	Star	End	Strand	Amino Acids (aa)	Molecular Weight (KD)	Isoelectric Point (PI)	Predicted Subcellular localization
Pm000186	PmUGT1	Pm1	1212554	1214071	-	439	49060	5.98	Nuclear
Pm000189	PmUGT2	Pm1	1218511	1222137	-	764	85139.3	5.95	Chloroplast
Pm000191	PmUGT3	Pm1	1223760	1225364	-	463	51826.4	5.56	Chloroplast
Pm000211	PmUGT4	Pm1	1340256	1343929	-	287	32272.1	4.63	Cytoplasmic
Pm000549	PmUGT5	Pm1	3407467	3410230	-	495	54841.2	6.74	Chloroplast
Pm000619	PmUGT6	Pm1	3829237	3830756	-	385	44002.3	5.54	Nuclear
Pm000620	PmUGT7	Pm1	3831717	3833265	-	450	50152.5	5.77	Nuclear
Pm000633	PmUGT8	Pm1	3890805	3892321	-	450	50092.4	5.77	Nuclear
Pm000635	PmUGT9	Pm1	3911666	3913148	-	450	50226.7	6.09	Nuclear
Pm000637	PmUGT10	Pm1	3919735	3921224	-	451	50197.6	5.55	Nuclear
Pm000638	PmUGT11	Pm1	3922320	3923830	-	448	50053.7	6.02	Cytoplasmic
Pm001086	PmUGT12	Pm1	7002279	7004226	-	480	54125.1	7.06	Chloroplast
Pm001451	PmUGT13	Pm1	10234928	10236338	-	443	48903.2	6.54	Vacuole
Pm002022	PmUGT14	Pm1	15858382	15860034	-	482	54157.1	5.37	Chloroplast
Pm002027	PmUGT15	Pm1	15888000	15889708	+	482	54503.6	5.67	Chloroplast
Pm002233	PmUGT16	Pm1	17862932	17864323	+	463	52442.1	5.34	Cytoplasmic
Pm002234	PmUGT17	Pm1	17868091	17870010	-	378	43069	5.15	Cytoplasmic
Pm002236	PmUGT18	Pm1	17891049	17892470	-	473	53465.3	6.18	Chloroplast
Pm002464	PmUGT19	Pm1	19718604	19719959	-	451	49986.6	5.36	Chloroplast
Pm004176	PmUGT20	Pm2	3030536	3031951	+	471	52697	5.9	Cytoplasmic
Pm004179	PmUGT21	Pm2	3043722	3045185	+	487	54749.3	5.71	Cytoplasmic
Pm004192	PmUGT22	Pm2	3142818	3144233	+	471	51852.5	5.58	Chloroplast
Pm004242	PmUGT23	Pm2	3457279	3458715	+	478	53565.8	5.35	Chloroplast
Pm004391	PmUGT24	Pm2	4587631	4589064	+	477	53892.7	5.19	Cytoplasmic
Pm004442	PmUGT25	Pm2	5041518	5043108	-	482	54340.3	5.55	Chloroplast
Pm004445	PmUGT26	Pm2	5051609	5053181	-	483	53907.3	5.34	Chloroplast
Pm004447	PmUGT27	Pm2	5060167	5061757	-	482	54293.3	5.44	Chloroplast
Pm004449	PmUGT28	Pm2	5079690	5081339	-	486	54975.9	5.51	Chloroplast
Pm004451	PmUGT29	Pm2	5093137	5094767	-	480	54155	5.17	Chloroplast
Pm004453	PmUGT30	Pm2	5105820	5107709	+	483	54401.7	5.57	Chloroplast:
Pm004574	PmUGT31	Pm2	5881547	5883288	-	486	54369.8	5.11	Chloroplast
Pm004575	PmUGT32	Pm2	5887282	5888820	-	483	53844.9	5.17	Chloroplast
Pm004577	PmUGT33	Pm2	5894923	5896544	-	487	54371.9	5.63	Chloroplast
Pm004580	PmUGT34	Pm2	5913103	5914675	-	483	53923.3	5.32	Chloroplast
Pm005059	PmUGT35	Pm2	8955929	8957503	+	476	52181	5.59	Chloroplast
Pm005060	PmUGT36	Pm2	8966592	8968158	+	476	52057.8	5.22	Chloroplast
Pm005787	PmUGT37	Pm2	13009340	13010776	+	478	51485.6	5.34	Chloroplast
Pm006589	PmUGT38	Pm2	17769676	17771856	-	481	54028.8	5.1	Chloroplast
Pm007628	PmUGT39	Pm2	26744268	26745917	+	549	56328.8	5.76	Chloroplast
Pm007650	PmUGT40	Pm2	27006373	27007875	-	500	54993	5.65	Nuclear
Pm007721	PmUGT41	Pm2	27731854	27733275	+	473	52679.1	5.14	Chloroplast
Pm007723	PmUGT42	Pm2	27754680	27756104	+	474	52734.9	5.16	Chloroplast
Pm008679	PmUGT43	Pm2	35062440	35064109	-	466	51385	5.99	Chloroplast
Pm008680	PmUGT44	Pm2	35068750	35070957	-	456	49278	6.17	Chloroplast
Pm008681	PmUGT45	Pm2	35076326	35079060	-	451	48892.3	6.36	Chloroplast
Pm010818	PmUGT46	Pm3	6992362	6993789	+	475	53142.5	5.65	Cytoplasmic
Pm011332	PmUGT47	Pm3	10419602	10421038	-	478	53219.6	6.08	Chloroplast
Pm011334	PmUGT48	Pm3	10426278	10427714	-	478	53193.6	6.07	Chloroplast
Pm011335	PmUGT49	Pm3	10437280	10438677	-	465	51890.2	6.3	Chloroplast
Pm011337	PmUGT50	Pm3	10445704	10447056	-	450	50754.8	6.38	Endoplasmic Reticulum
Pm012052	PmUGT51	Pm3	15698569	15701071	-	447	50994.4	5.85	Cytoplasmic
Pm014648	PmUGT52	Pm4	14480769	14482343	-	484	53909	5.33	Chloroplast
Pm014649	PmUGT53	Pm4	14485711	14487258	-	483	53735.5	5.33	Chloroplast
Pm014833	PmUGT54	Pm4	15711619	15713046	-	475	52825.6	5.83	Nuclear
Pm014836	PmUGT55	Pm4	15727894	15729315	+	473	52704.5	5.45	Cytoplasmic
Pm014838	PmUGT56	Pm4	15739482	15740903	+	473	52661.6	5.59	Chloroplast
Pm014839	PmUGT57	Pm4	15742398	15743849	+	483	53672.4	5.13	Cytoplasmic
Pm014842	PmUGT58	Pm4	15771453	15772892	+	479	53233.8	5.12	Chloroplast
Pm014843	PmUGT59	Pm4	15773690	15775096	+	468	51739.4	5.32	Chloroplast
Pm014844	PmUGT60	Pm4	15775664	15777073	+	469	51868.8	5.53	Chloroplast
Pm014846	PmUGT61	Pm4	15790490	15791869	+	459	51106.9	5.85	Chloroplast
Pm014847	PmUGT62	Pm4	15793667	15795076	+	469	51830.7	5.6	Chloroplast
Pm014848	PmUGT63	Pm4	15797029	15798441	+	470	51952.7	5.94	Chloroplast
Pm014869	PmUGT64	Pm4	15943353	15945864	+	472	52844.3	7.16	Chloroplast
Pm014882	PmUGT65	Pm4	16091027	16092575	+	485	54179.2	5.19	Chloroplast
Pm014887	PmUGT66	Pm4	16121123	16124281	+	496	55022.5	5.53	Chloroplast
Pm014895	PmUGT67	Pm4	16182310	16183880	+	486	54424	6.14	Chloroplast
Pm015735	PmUGT68	Pm4	21165882	21167309	+	475	54041.8	5.31	Cytoplasmic
Pm016013	PmUGT69	Pm4	22683234	22684936	-	455	51440.1	5.52	Vacuole
Pm016014	PmUGT70	Pm4	22686125	22687602	-	454	51103.8	5.47	Extrcellular
Pm016015	PmUGT71	Pm4	22692318	22693986	-	455	51081.9	5.41	Chloroplast
Pm017153	PmUGT72	Pm5	8531838	8533163	-	441	50189.2	6	Cytoplasmic
Pm017159	PmUGT73	Pm5	8592465	8593844	+	459	52133.4	6.59	Chloroplast
Pm017161	PmUGT74	Pm5	8615951	8617306	+	451	51020.2	6.72	Chloroplast
Pm018236	PmUGT75	Pm5	17022033	17023454	+	473	52540.3	6.23	Chloroplast
Pm018237	PmUGT76	Pm5	17029364	17030647	-	370	41289.7	5.61	Chloroplast
Pm018404	PmUGT77	Pm5	18134302	18135729	-	475	52201.9	5.93	Chloroplast
Pm018405	PmUGT78	Pm5	18139350	18140786	-	478	53030.2	5.95	Cytoplasmic
Pm018854	PmUGT79	Pm5	20895886	20897770	+	547	60838.5	6.93	Cytoplasmic
Pm018855	PmUGT80	Pm5	20901670	20903181	+	461	51120.7	5.66	Nuclear
Pm018856	PmUGT81	Pm5	20904247	20905723	+	441	49242.9	6.74	Nuclear
Pm018857	PmUGT82	Pm5	20906602	20908132	+	460	51114.1	6.25	Cytoplasmic
Pm019106	PmUGT83	Pm5	22166314	22171073	-	692	76516.9	8.79	Chloroplast
Pm019107	PmUGT84	Pm5	22174442	22176948	-	455	51299.3	5.88	Chloroplast
Pm019616	PmUGT85	Pm5	24865613	24867149	-	474	51538.4	6.76	Cytoplasmic
Pm019826	PmUGT86	Pm5	25966199	25967635	-	478	52204.8	5.29	Chloroplast
Pm020739	PmUGT87	Pm6	4681342	4683001	+	461	51067.4	5.52	Chloroplast:
Pm020740	PmUGT88	Pm6	4687488	4689085	+	442	48994.1	5.24	Chloroplast
Pm020741	PmUGT89	Pm6	4694074	4695758	+	463	51410.1	6.1	Chloroplast
Pm021089	PmUGT90	Pm6	6640869	6642363	-	459	51165.7	5.04	Chloroplast
Pm021092	PmUGT91	Pm6	6653395	6654878	-	459	51529.1	5.46	Chloroplast
Pm021221	PmUGT92	Pm6	7414160	7415916	+	473	52505.5	5.48	Chloroplast
Pm021222	PmUGT93	Pm6	7426658	7428427	-	473	52531.5	5.63	Chloroplast
Pm021307	PmUGT94	Pm6	7978798	7980294	+	498	56482	6.1	Cytoplasmic
Pm021308	PmUGT95	Pm6	7988866	7990314	+	482	53627.4	6.13	Cytoplasmic
Pm021309	PmUGT96	Pm6	7990598	7992049	+	483	54139.8	5.7	Chloroplast
Pm021391	PmUGT97	Pm6	8475894	8477291	-	465	52096.2	5.41	Chloroplast
Pm021393	PmUGT98	Pm6	8482822	8484279	-	485	53579.2	5.48	Chloroplast
Pm021394	PmUGT99	Pm6	8485566	8487023	-	485	53744.4	5.66	Chloroplast
Pm021397	PmUGT100	Pm6	8503010	8504425	+	471	53147.2	5.4	pero
Pm021398	PmUGT101	Pm6	8506020	8507441	-	473	53149.2	5.44	Cytoplasmic
Pm021399	PmUGT102	Pm6	8508773	8510206	+	477	53591.3	5.45	Extrcellular
Pm022854	PmUGT103	Pm6	21110265	21120438	-	611	67966.9	5.92	Nuclear
Pm024073	PmUGT104	Pm7	10238556	10240001	-	481	52916.7	6.03	Cytoplasmic
Pm024074	PmUGT105	Pm7	10244660	10245529	-	289	31666.4	8.22	Cytoplasmic
Pm024683	PmUGT106	Pm7	13720562	13722412	+	457	50972.8	5.42	Chloroplast
Pm024975	PmUGT107	Pm7	15358604	15360123	+	459	51144.9	6.15	Cytoplasmic
Pm025006	PmUGT108	Pm7	15526933	15528379	-	455	49945.1	6.15	Chloroplast
Pm026302	PmUGT109	Pm8	9084873	9086384	-	503	56566.7	7.09	Chloroplast
Pm026303	PmUGT110	Pm8	9088624	9090099	-	491	55168.6	5.43	Cytoplasmic
Pm026304	PmUGT111	Pm8	9091587	9093062	-	491	55018.7	5.7	Chloroplast
Pm026305	PmUGT112	Pm8	9093806	9095278	-	490	55327	5.51	Cytoplasmic
Pm026307	PmUGT113	Pm8	9097911	9099371	-	486	54984.5	5.36	Chloroplast
Pm026308	PmUGT114	Pm8	9100410	9101900	-	496	56147.3	5.92	Cytoplasmic
Pm026309	PmUGT115	Pm8	9103000	9104478	-	492	55415	5.33	Endoplasmic Reticulum
Pm026572	PmUGT116	Pm8	10592340	10595956	+	501	54978.9	4.98	Plasmic
Pm026574	PmUGT117	Pm8	10612393	10613865	+	490	54354.9	6.1	Chloroplast
Pm027007	PmUGT118	Pm8	12963984	12965393	+	469	52994.8	5.94	Cytoplasmic
Pm027211	PmUGT119	Pm8	14077198	14078607	+	469	53009.8	5.66	Cytoplasmic
Pm027780	PmUGT120	Pm8	17035135	17036399	+	391	43901.9	5.03	Nuclear
Pm027781	PmUGT121	Pm8	17038315	17039828	+	474	52671	5.49	Chloroplast
Pm030552	PmUGT122	scaffold56	689830	691260	+	476	51676.3	6.85	Endoplasmic Reticulum
Pm028190	PmUGT123	scaffold103	1344476	1345927	+	483	54088.6	6.48	Chloroplast
Pm029942	PmUGT124	scaffold385	7849	9309	-	486	53839.8	5.81	Chloroplast
Pm030035	PmUGT125	scaffold413	49458	51064	+	470	52475.1	6.25	Nuclear
Pm030144	PmUGT126	scaffold475	342593	344271	-	490	55543.5	5.8	Cytoplasmic
Pm030146	PmUGT127	scaffold475	348667	349771	-	305	34649.2	5.54	Vacuole
Pm030147	PmUGT128	scaffold475	351505	353177	+	480	54436.6	6.12	Cytoplasmic
Pm030150	PmUGT129	scaffold475	356339	357887	+	479	53691.7	6.19	Cytoplasmic
Pm027884	PmUGT130	C4970957	17	856	+	279	31248.1	5.66	Cytoplasmic
