# Supplementary material for: Comparative Genomic and Transcriptomic Analyses of Family-1 UDP Glycosyltransferase in Prunus Mume
Source: Int J Mol Sci. 2018 Oct 29;19(11):3382. doi: 10.3390/ijms19113382 (PMC6274698; doi:10.3390/ijms19113382)
Supplement: Supplementary file 1 [file ijms-19-03382-s001.zip › Supplementary materials/Supplementary Table S2. 32 gene pairs involved in tandem duplication in the P. mume genome.xlsx]

## Sheet: Table S2
Supplementary Table S2. 32 gene pairs involved in tandem duplication in the P. mume genome.
Pm000189	Pm000190
Pm000619	Pm000620
Pm000637	Pm000638
Pm002233	Pm002234
Pm004574	Pm004575
Pm005059	Pm005060
Pm008679	Pm008680
Pm008680	Pm008681
Pm011334	Pm011335
Pm014838	Pm014839
Pm014843	Pm014844
Pm014846	Pm014847
Pm014847	Pm014848
Pm016013	Pm016014
Pm016014	Pm016015
Pm018236	Pm018237
Pm018404	Pm018405
Pm018854	Pm018855
Pm018855	Pm018856
Pm018856	Pm018857
Pm019106	Pm019107
Pm020739	Pm020740
Pm020740	Pm020741
Pm021221	Pm021222
Pm021307	Pm021308
Pm021393	Pm021394
Pm021397	Pm021398
Pm024073	Pm024074
Pm026302	Pm026303
Pm026303	Pm026304
Pm026304	Pm026305
Pm026307	Pm026308
