# Supplementary material for: Comparative Genomic and Transcriptomic Analyses of Family-1 UDP Glycosyltransferase in Prunus Mume
Source: Int J Mol Sci. 2018 Oct 29;19(11):3382. doi: 10.3390/ijms19113382 (PMC6274698; doi:10.3390/ijms19113382)
Supplement: Supplementary file 1 [file ijms-19-03382-s001.zip › Supplementary materials/Supplementary Table S3. Primer information of the nine PmUGTs for RT-Qpcr.xlsx]

## Sheet: Table S3
Supplementary Table S3 Primer information of the nine PmUGTs for RT-Qpcr.
Gene Name	Forward	Reverse
PmUGT5/Pm000549	ATCTTGGAGAGCTTGTGGTATG	CCCAACTCCTTCACCATTCTAA
PmUGT46/Pm010818	CATACCGGGTTTCGCTAACT	GTACCTTCGTGCATGGGATAA
PmUGT54/Pm014833	CCATTTGAACCCTCTGCTACTC	GTTCACAGTGGGAAGGTCTATG
PmUGT55/Pm014836	CGACCTATTCTGCACCTCTATG	GGTGAAACATGAGACCAAGAAAC
PmUGT56/Pm014838	ACGCGGAGCAACAACTAA	CACTTGATCGTCCCTCCTATAAC
PmUGT57/Pm014839	GGATAGTCCGAAGGTTGTGAAG	GCTCTTCTCACTCGTCTCTTTC
PmUGT58/Pm014842	GGAGGAGATAGAGAGAGGGATAAG	CCCAATGAAGAGTGTGAGGAG
PmUGT59/Pm014843	TGGGATTGGGTGTGGAAATTA	CTTCTCCATCACTCGCCTTATC
PmUGT60/Pm014844	GAGAGGGATAAGGCAAGTGATG	AGAACCACCATCCGTCAAAG
